# Supplementary material for: Advancing science or advancing careers? Researchers’ opinions on success indicators
Source: PLoS One. 2021 Feb 11;16(2):e0243664. doi: 10.1371/journal.pone.0243664 (PMC7878066; doi:10.1371/journal.pone.0243664)
Supplement: S3 File — (CSV) [file pone.0243664.s003.csv]

ResponseId	D3	D3_6_TEXT	D4-2	D1	D1-2.2_10	D2	D5	D6	D7	D7-2	D7-3	D8	D8_3_TEXT	T1	T1-2	T2_1	T3_1	T3_2	T3_3	T4_1	T4_2	T4_3	T5_1	T5_2	T5_3	T5_4	T5_5	T5_6	T5_7	T6_1	T6_2	T6_3	T6_4	T6_5	T6_6	T6_7	S1_1	S1_2	S1_3	S1-2	S2_1	S2_2	S2_3	S2-2	S3_1	S3_2	S3_3	S3-2	S4_1
Response ID	Before we start, we would like to get to know you! You are a... - Selected Choice	Before we start, we would like to get to know you! You are a... - Other (specify) - Text	How long ago did you stop being a researcher?	Are you affiliated with a Flemish University or scientific institute?	Your main affiliation is at: - Country	You are in the Faculty of... - Selected Choice	And you have published ...	Your gender is...	Are you currently working in your country of origin?	What is your country of origin?	Have you worked as a researcher/research student in your country of origin?	Have you ever been involved in evaluating researchers for promotion, tenure, or career advancement? - Selected Choice	Have you ever been involved in evaluating researchers for promotion, tenure, or career advancement? - Not sure (explain) - Text	Allright! Now we would like to know how you spend your time as a researcher. Do you work full time as a researcher/PhD student?	Where would you situate yourself?	On average, HOW MANY HOURS per week do you work? (overtime included) - I really work...	And during your work time, what PERCENTAGE (%) of your time do you spend on the following three pillars in reality, and how would you like it to be? In reality... - TEACHING	And during your work time, what PERCENTAGE (%) of your time do you spend on the following three pillars in reality, and how would you like it to be? In reality... - RESEARCH	And during your work time, what PERCENTAGE (%) of your time do you spend on the following three pillars in reality, and how would you like it to be? In reality... - OTHER	In my ideal world... - TEACHING	In my ideal world... - RESEARCH	In my ideal world... - OTHER	And now a little more into the details: What PERCENTAGE (%) of your time would you say you spend on average on each of the following activities in reality, and how would you like it to be? In reality... - DIRECT STUDENT SUPERVISION	And now a little more into the details: What PERCENTAGE (%) of your time would you say you spend on average on each of the following activities in reality, and how would you like it to be? In reality... - HANDS-ON RESEARCH WORK (e.g., lab work, data analysis)	And now a little more into the details: What PERCENTAGE (%) of your time would you say you spend on average on each of the following activities in reality, and how would you like it to be? In reality... - STAYING UP TO DATE (e.g., reading, listening, building skills, etc.)	And now a little more into the details: What PERCENTAGE (%) of your time would you say you spend on average on each of the following activities in reality, and how would you like it to be? In reality... - WRITING PAPERS .	And now a little more into the details: What PERCENTAGE (%) of your time would you say you spend on average on each of the following activities in reality, and how would you like it to be? In reality... - REVIEWING .	And now a little more into the details: What PERCENTAGE (%) of your time would you say you spend on average on each of the following activities in reality, and how would you like it to be? In reality... - GRANT WRITING .	And now a little more into the details: What PERCENTAGE (%) of your time would you say you spend on average on each of the following activities in reality, and how would you like it to be? In reality... - ANYTHING ELSE (e.g., administration, meetings, etc.)	In your ideal world... - DIRECT STUDENT SUPERVISION	In your ideal world... - HANDS-ON RESEARCH WORK (e.g., lab work, data analysis)	In your ideal world... - STAYING UP TO DATE (e.g., reading, listening, building skills, etc.)	In your ideal world... - WRITING PAPERS .	In your ideal world... - REVIEWING .	In your ideal world... - GRANT WRITING .	In your ideal world... - ANYTHING ELSE (e.g., administration, meetings, etc.)	18. Publishing papers is... - ...in advancing my career	18. Publishing papers is... - ...in advancing science	18. Publishing papers is... - ...to my personal satisfaction	Feel free to leave a comment (optional)	17. Publishing in high impact journals is... - ...in advancing my career	17. Publishing in high impact journals is... - ...in advancing science	17. Publishing in high impact journals is... - ...to my personal satisfaction	Feel free to leave a comment (optional)	16. Publishing commentaries or editorials is... - ...in advancing my career	16. Publishing commentaries or editorials is... - ...in advancing science	16. Publishing commentaries or editorials is... - ...to my personal satisfaction	Feel free to leave a comment (optional)	15. Publishing more papers than others is... - ...in advancing my career
R_2f1Vof55CkOEDog	PhD Student			Yes		Medicine / Medicine and Health Sciences / Medicine and Life Sciences / Medicine and Pharmacy (or equivalent)	...fewer than 10 peer-reviewed papers	Male	Yes			No		Yes		55	10	50	40	25	60	15	20	20	10	20	0	20	10	20	40	10	10	0	5	15	essential	important	irrelevant		important	important	irrelevant		important	irrelevant	unfavorable		important
R_3gZ6D3XQsbHxWAS	Tenured researcher / Full professor			Yes		Medicine / Medicine and Health Sciences / Medicine and Life Sciences / Medicine and Pharmacy (or equivalent)	...between 180 and 210 peer-reviewed papers	Male	Yes			Yes		No	25-50% research employment	45	9	18	73	20	40	40	3	3	0	6	13	6	69	15	15	50	5	10	5	0	important	important	important		essential	essential	important		irrelevant	irrelevant	essential		important
R_esXYgKKx6hba2gV	PostDoc / Non-tenure-track position			Yes		Medicine / Medicine and Health Sciences / Medicine and Life Sciences / Medicine and Pharmacy (or equivalent)	...fewer than 10 peer-reviewed papers	Female	Yes			No		Yes		40	10	60	30	10	80	10	10	10	10	10	10	40	10	10	40	10	20	10	10	0	essential	important	irrelevant		important	irrelevant	irrelevant		irrelevant	important	irrelevant		essential
R_2e532K5pBV55Pwt	PhD Student			Yes		Medicine / Medicine and Health Sciences / Medicine and Life Sciences / Medicine and Pharmacy (or equivalent)	...fewer than 10 peer-reviewed papers	Female	Yes			No		Yes		46	20	60	20	25	70	5	15	45	5	20	0	5	10	5	50	10	20	5	7	3	essential	important	important		important	important	irrelevant		important	important	irrelevant		irrelevant
R_xEfba3oRfhKVmEx	PhD Student			Yes		Medicine / Medicine and Health Sciences / Medicine and Life Sciences / Medicine and Pharmacy (or equivalent)	...fewer than 10 peer-reviewed papers	Male	Yes			No		Yes		50	10	90	0	10	90	0	5	45	15	15	0	0	20	5	50	20	20	0	0	5	essential	important	important		important	essential	important		irrelevant	important	irrelevant		important
R_eCB8KoPzvzH4k6J	PostDoc / Non-tenure-track position			Yes		Medicine / Medicine and Health Sciences / Medicine and Life Sciences / Medicine and Pharmacy (or equivalent)	...between 10 and 30 peer-reviewed papers	Female	Yes			No		Yes		42	20	40	40	25	60	15	30	10	9	10	0	20	21	30	10	10	20	0	20	10	essential	important	important		essential	important	important		irrelevant	important	irrelevant		important
R_6P5SEamfQyzLNQd	PostDoc / Non-tenure-track position			Yes		Medicine / Medicine and Health Sciences / Medicine and Life Sciences / Medicine and Pharmacy (or equivalent)	...between 10 and 30 peer-reviewed papers	Female	Yes			No		Yes		45	61	22	17	35	53	12	24	3	9	15	5	19	25	15	4	14	26	8	20	13	essential	essential	important		essential	important	important		essential	essential	important		important
R_2ASGkcLvu5TaiRc	Tenure-track researcher / Professor			Yes		Medicine / Medicine and Health Sciences / Medicine and Life Sciences / Medicine and Pharmacy (or equivalent)	...between 30 and 60 peer-reviewed papers	Male	Yes			Not sure (explain)	PhD defences	Yes		61	20	30	50	20	50	30	30	5	10	10	5	15	25	40	5	20	10	5	10	10	essential	essential	essential		important	irrelevant	irrelevant		important	important	important		essential
R_emv6zsmki1qGmOZ	PostDoc / Non-tenure-track position			Yes		Medicine / Medicine and Health Sciences / Medicine and Life Sciences / Medicine and Pharmacy (or equivalent)	...fewer than 10 peer-reviewed papers	Male	No	Romania	Yes	Yes		Yes		50	15	50	35	15	80	5	10	27	5	10	5	3	40	10	30	15	15	12	15	3	important	important	important		essential	irrelevant	irrelevant		irrelevant	important	irrelevant		important
R_2ElTCKsmsblEdrb	Other (specify)	Technician		Yes		Medicine / Medicine and Health Sciences / Medicine and Life Sciences / Medicine and Pharmacy (or equivalent)	...fewer than 10 peer-reviewed papers	Male	Yes			No		No	over 75% but less than 100% research employment	36	0	100	0	0	100	0	10	80	0	0	0	0	10	0	91	0	0	0	0	9	important	essential	essential		important	important	essential		important	important	important		irrelevant
R_2QPZf7b0891hDSm	PostDoc / Non-tenure-track position			Yes		Medicine / Medicine and Health Sciences / Medicine and Life Sciences / Medicine and Pharmacy (or equivalent)	...between 10 and 30 peer-reviewed papers	Female	Yes			No		Yes		45	0	50	50	0	100	0	5	28	28	12	2	18	7	5	50	30	10	0	0	5	essential	essential	irrelevant		essential	essential	irrelevant		irrelevant	irrelevant	irrelevant		important
R_cveUpwSH4FvGqNr	PostDoc / Non-tenure-track position			Yes		Medicine / Medicine and Health Sciences / Medicine and Life Sciences / Medicine and Pharmacy (or equivalent)	...between 30 and 60 peer-reviewed papers	Male	Yes			No		No	less than 25% research employment	10	5	30	65	10	60	30	18	18	9	5	10	0	40	25	35	10	15	5	5	5	important	important	irrelevant		essential	important	important		irrelevant	irrelevant	irrelevant		important
R_214k5cnpFFJQ7nk	Tenured researcher / Full professor			Yes		Medicine / Medicine and Health Sciences / Medicine and Life Sciences / Medicine and Pharmacy (or equivalent)	...fewer than 10 peer-reviewed papers	Female	No	France	Yes	Yes		Yes		59	40	30	30	40	50	10	20	0	5	10	5	30	30	20	0	10	20	20	20	10	essential	important	important		essential	important	important		essential	important	irrelevant		essential
R_2cobnAzMd0NVv8h	PhD Student			Yes		Medicine / Medicine and Health Sciences / Medicine and Life Sciences / Medicine and Pharmacy (or equivalent)	...fewer than 10 peer-reviewed papers	Female	Yes			No		Yes		45	10	90	0	10	90	0	5	40	25	5	0	10	15	0	45	25	10	5	5	10	essential	essential	essential		essential	essential	essential		important	important	important		irrelevant
R_qCOYR8t6MW1OTOF	Other (specify)	Professor Emeritus		Yes		Medicine / Medicine and Health Sciences / Medicine and Life Sciences / Medicine and Pharmacy (or equivalent)	...between 120 and 150 peer-reviewed papers	Male	No	Netherlands	Yes	Yes		No	less than 25% research employment	20	0	61	39	33	34	33	0	0	10	60	10	0	20	20	20	20	20	10	10	0	irrelevant	important	important	As an emeritus, my career is irrelevant now	irrelevant	important	important	As an emeritus, my career is irrelevant now	important	important	important	Career: important for reliability and networking; science: this is what I promised at my PhD-graduation; satisfaction: good feelings to promote my former students (and now scientsists) that I am proud of !	irrelevant
R_2SCShu4kvU9JSlD	PhD Student			Yes		Medicine / Medicine and Health Sciences / Medicine and Life Sciences / Medicine and Pharmacy (or equivalent)	...fewer than 10 peer-reviewed papers	Female	Yes			No		No	less than 25% research employment	50	14	18	68	20	49	31	12	19	8	7	0	0	54	7	25	25	24	6	5	8	important	essential	important		irrelevant	irrelevant	important		irrelevant	important	important		irrelevant
R_3m3FKIfVJMUoovD	Tenure-track researcher / Professor			Yes		Medicine / Medicine and Health Sciences / Medicine and Life Sciences / Medicine and Pharmacy (or equivalent)	...between 120 and 150 peer-reviewed papers	Male	Yes			Yes		No	less than 25% research employment	77	7	33	60	2	40	58	6	40	19	29	4	0	2	18	18	18	25	7	7	7	irrelevant	important	important		irrelevant	important	important		irrelevant	irrelevant	irrelevant		irrelevant
R_1lxEuGTv48P58cH	PostDoc / Non-tenure-track position			Yes		Medicine / Medicine and Health Sciences / Medicine and Life Sciences / Medicine and Pharmacy (or equivalent)	...between 10 and 30 peer-reviewed papers	Female	Yes			No		Yes		46	4	38	58	4	72	24	9	7	9	5	4	13	53	19	19	19	19	7	17	0	essential	important	unfavorable		essential	important	unfavorable		important	essential	important		essential
R_2Pw0gCmSncKnL42	PostDoc / Non-tenure-track position			Yes		Medicine / Medicine and Health Sciences / Medicine and Life Sciences / Medicine and Pharmacy (or equivalent)	...fewer than 10 peer-reviewed papers	Male	No	Lebanon	No	No		Yes		50	10	70	20	20	80	0	15	8	5	30	12	20	10	20	35	15	15	5	5	5	essential	important	important		essential	irrelevant	important		irrelevant	important	important		essential
R_1q1x0XXECfpFfwp	Other (specify)	Teaching assistant		Yes		Medicine / Medicine and Health Sciences / Medicine and Life Sciences / Medicine and Pharmacy (or equivalent)	...between 30 and 60 peer-reviewed papers	Female	Yes			Yes		No	less than 25% research employment	0	100	0	0	100	0	0	0	0	0	0	0	0	100	0	0	0	0	0	0	100	irrelevant	essential	irrelevant		irrelevant	essential	irrelevant		irrelevant	important	irrelevant		irrelevant
R_NUt5unG5Tc0YY2l	PhD Student			No	United Kingdom	Other	...fewer than 10 peer-reviewed papers	Male	No	Italy	Yes	No		Yes		50	18	56	26	45	45	10	0	14	26	22	5	6	27	0	10	24	31	10	0	25	essential	important	irrelevant		essential	irrelevant	important		important	important	irrelevant		essential
R_3KOUwmkn3wxZhM4	PostDoc / Non-tenure-track position			Yes		Other	...between 10 and 30 peer-reviewed papers	Male	Yes			No		Yes		50	30	42	28	19	60	21	0	15	14	28	15	7	21	0	36	29	29	2	1	3	essential	important	unfavorable		essential	important	important		irrelevant	irrelevant	irrelevant		important
R_26nmt2o099fApqa	PhD Student			No	Germany	Other	...between 10 and 30 peer-reviewed papers	Female	Yes			No		Yes		30	0	85	15	19	68	13	2	48	21	9	16	0	4	15	40	15	15	15	0	0	essential	important	important		important	irrelevant	important		irrelevant	important	important		important
R_1H7Pfkl0tERvkaJ	I was a researcher in the past, but moved to another career		5 years	Yes		Medicine / Medicine and Health Sciences / Medicine and Life Sciences / Medicine and Pharmacy (or equivalent)	...between 10 and 30 peer-reviewed papers	Male	Yes			No		No	25-50% research employment	62	0	25	75	0	25	75	0	0	25	0	0	0	75	0	0	25	0	0	0	75	irrelevant	important	unfavorable		irrelevant	irrelevant	irrelevant		irrelevant	irrelevant	irrelevant		irrelevant
R_3nB4S6Tc96FqbMy	PhD Student			Yes		Medicine / Medicine and Health Sciences / Medicine and Life Sciences / Medicine and Pharmacy (or equivalent)	...fewer than 10 peer-reviewed papers	Female	Yes			No		Yes		40	0	61	39	0	100	0	0	18	20	18	0	32	12	10	40	14	11	0	12	13	important	essential	irrelevant		irrelevant	important	unfavorable		irrelevant	irrelevant	unfavorable		important
R_2tDR4uvUs81EVQJ	PhD Student			Yes		Other	...fewer than 10 peer-reviewed papers	Female	Yes			No		Yes		40	20	30	50	20	60	20	10	21	26	5	0	0	38	10	40	10	20	5	5	10	essential	important	important		important	irrelevant	irrelevant		important	important	irrelevant		irrelevant
R_6nTvGO6026x7LcB	Tenure-track researcher / Professor			Yes		Medicine / Medicine and Health Sciences / Medicine and Life Sciences / Medicine and Pharmacy (or equivalent)	...between 30 and 60 peer-reviewed papers	Female	No	Spain	Yes	No		Yes		45	10	40	50	10	70	20	20	10	5	5	5	20	35	20	30	25	5	5	5	10	essential	essential	important		essential	important	important		important	irrelevant	irrelevant		essential
R_2v8nH4cuQ5j7tdQ	Tenure-track researcher / Professor			No	Denmark	Other	...between 10 and 30 peer-reviewed papers	Male	No	Italy	Yes	Yes		Yes		42	20	80	0	25	75	0	10	15	10	10	5	45	5	20	25	15	10	10	10	10	important	important	important		irrelevant	irrelevant	irrelevant		unfavorable	unfavorable	irrelevant		important
R_1HhlKAGYoWiHfhr	PhD Student			Yes		Medicine / Medicine and Health Sciences / Medicine and Life Sciences / Medicine and Pharmacy (or equivalent)	...fewer than 10 peer-reviewed papers	Female	Yes			No		Yes		40	10	75	15	15	65	20	5	43	5	25	5	7	10	10	42	15	20	5	3	5	irrelevant	essential	important		irrelevant	important	important		irrelevant	important	irrelevant		irrelevant
R_syYemcv78wYkVR7	Tenure-track researcher / Professor			Yes		Medicine / Medicine and Health Sciences / Medicine and Life Sciences / Medicine and Pharmacy (or equivalent)	...between 10 and 30 peer-reviewed papers	Female	Yes			No		Yes		65	0	40	60	0	81	19	29	8	6	7	3	7	40	19	31	20	10	3	10	7	essential	essential	essential		essential	important	important		irrelevant	important	important		essential
R_3iD0J6JKocYIg2D	PhD Student			Yes		Medicine / Medicine and Health Sciences / Medicine and Life Sciences / Medicine and Pharmacy (or equivalent)	...fewer than 10 peer-reviewed papers	Female	Yes			No		Yes		40	0	82	18	2	93	5	5	26	32	0	0	0	37	7	27	30	22	0	2	12	essential	essential	essential		important	important	important		important	important	irrelevant		important
R_2uL56m93Z4Ixg9r	PhD Student			Yes		Medicine / Medicine and Health Sciences / Medicine and Life Sciences / Medicine and Pharmacy (or equivalent)	...fewer than 10 peer-reviewed papers	Male	No	Netherlands	No	No		Yes		45	0	70	30	5	90	5	0	45	25	0	0	0	30	0	60	15	15	0	0	10	essential	essential	important		essential	important	essential		unfavorable	essential	irrelevant		important
R_3jcb7GDmo6iOWC0	PhD Student			Yes		Medicine / Medicine and Health Sciences / Medicine and Life Sciences / Medicine and Pharmacy (or equivalent)	...fewer than 10 peer-reviewed papers	Female	Yes			No		Yes		44	0	100	0	20	80	0	0	40	50	10	0	0	0	19	50	20	7	0	0	4	important	important	irrelevant		essential	irrelevant	important		irrelevant	important	irrelevant		important
R_2VqZdApdNobvwyI	PhD Student			Yes		Medicine / Medicine and Health Sciences / Medicine and Life Sciences / Medicine and Pharmacy (or equivalent)	...fewer than 10 peer-reviewed papers	Female	Yes			No		Yes		42	0	85	15	0	90	10	0	45	40	0	0	0	15	10	45	35	0	0	0	10	essential	important	important		important	important	important		important	important	irrelevant		important
R_23awfBn2u8z9i9U	Other (specify)	Junior- researcher		Yes		Medicine / Medicine and Health Sciences / Medicine and Life Sciences / Medicine and Pharmacy (or equivalent)	...fewer than 10 peer-reviewed papers	Female	Yes			No		No	over 75% but less than 100% research employment	41	0	80	20	30	50	20	0	30	20	30	10	0	10	20	20	20	10	10	10	10	important	essential	important		important	essential	irrelevant		irrelevant	irrelevant	irrelevant		important
R_PtCYeomFZTujQyJ	PhD Student			Yes		Medicine / Medicine and Health Sciences / Medicine and Life Sciences / Medicine and Pharmacy (or equivalent)	...fewer than 10 peer-reviewed papers	Female	Yes			No		Yes		40	0	80	20	0	100	0	5	60	0	5	5	5	20	0	70	10	15	0	0	5	important	essential	important		important	important	important		irrelevant	important	important		important
R_Og2jpEMdqUnwjaV	Tenured researcher / Full professor			Yes		Medicine / Medicine and Health Sciences / Medicine and Life Sciences / Medicine and Pharmacy (or equivalent)	...over 210 peer-reviewed papers	Male	Yes			Yes		Yes		80	15	55	30	30	55	15	21	16	10	28	15	10	0	25	20	10	20	15	6	4	important	essential	important		important	important	important		important	important	important		important
R_1d5hCzFKdEyO7mN	PostDoc / Non-tenure-track position			Yes		Medicine / Medicine and Health Sciences / Medicine and Life Sciences / Medicine and Pharmacy (or equivalent)	...between 10 and 30 peer-reviewed papers	Female	Yes			No		Yes		40	5	95	0	10	90	0	9	10	20	21	7	33	0	10	20	15	20	20	15	0	essential	essential	important		essential	essential	important		important	important	irrelevant		important
R_1erTud7pbw0q0Zq	Other (specify)			Yes		Medicine / Medicine and Health Sciences / Medicine and Life Sciences / Medicine and Pharmacy (or equivalent)	...over 210 peer-reviewed papers	Male	Yes			Yes		Yes		40	0	82	18	0	81	19	9	28	10	31	10	12	0	12	34	13	24	9	8	0	irrelevant	essential	important		irrelevant	important	irrelevant		irrelevant	irrelevant	important		irrelevant
R_pKPZPMcArhTXS5r	Tenure-track researcher / Professor			Yes		Medicine / Medicine and Health Sciences / Medicine and Life Sciences / Medicine and Pharmacy (or equivalent)	...between 90 and 120 peer-reviewed papers	Male	Yes			Yes		No	25-50% research employment	57	12	55	33	10	60	30	18	10	6	6	22	18	20	20	10	18	26	26	0	0	essential	essential	essential		important	important	important		irrelevant	irrelevant	unfavorable		important
R_2pM5XH3vClls5fJ	PhD Student			Yes		Other	...between 10 and 30 peer-reviewed papers	Male	Yes			No		No	50-75% research employment	38	20	70	10	20	60	20	5	40	15	15	0	10	15	5	60	5	20	0	0	10	important	essential	important		important	essential	important		irrelevant	important	unfavorable		unfavorable
R_1N8JeLKim6qgOMF	PhD Student			Yes		Medicine / Medicine and Health Sciences / Medicine and Life Sciences / Medicine and Pharmacy (or equivalent)	...fewer than 10 peer-reviewed papers	Male	Yes			No		Yes		50	0	90	10	10	90	0	0	20	60	0	0	0	20	5	60	20	5	0	0	10	essential	important	important		essential	essential	important		irrelevant	irrelevant	unfavorable		irrelevant
R_SE3GKnuI1qOHRw5	Tenured researcher / Full professor			Yes		Medicine / Medicine and Health Sciences / Medicine and Life Sciences / Medicine and Pharmacy (or equivalent)	...between 120 and 150 peer-reviewed papers	Female	Yes			Yes		Yes		60	30	30	40	20	60	20	15	5	5	20	10	20	25	20	10	30	15	10	10	5	essential	essential	important		essential	important	essential		irrelevant	irrelevant	important		important
R_rkjRJbtO4vdTNXr	PhD Student			Yes		Medicine / Medicine and Health Sciences / Medicine and Life Sciences / Medicine and Pharmacy (or equivalent)	...fewer than 10 peer-reviewed papers	Male	Yes			No		Yes		41	5	95	0	40	60	0	0	70	17	10	0	0	3	10	75	5	10	0	0	0	irrelevant	essential	important		irrelevant	irrelevant	irrelevant		irrelevant	important	irrelevant		irrelevant
R_3Jf8SRY3T2lpvPj	PhD Student			Yes		Medicine / Medicine and Health Sciences / Medicine and Life Sciences / Medicine and Pharmacy (or equivalent)	...fewer than 10 peer-reviewed papers	Female	Yes			No		No	25-50% research employment	40	0	40	60	0	80	20	9	35	10	36	5	0	5	5	15	37	38	5	0	0	important	important	irrelevant		important	important	irrelevant		important	important	irrelevant		irrelevant
R_3MbMBzceIbl5eTD	PostDoc / Non-tenure-track position			Yes		Medicine / Medicine and Health Sciences / Medicine and Life Sciences / Medicine and Pharmacy (or equivalent)	...between 10 and 30 peer-reviewed papers	Female	Yes			No		Yes		42	20	60	20	10	80	10	10	25	20	10	5	10	20	10	40	10	20	5	5	10	essential	important	important		essential	unfavorable	important		important	important	irrelevant		essential
R_D2iBKpT6CEISJ0t	I was a researcher in the past, but moved to another career		5 years	No	Belgium	Other	...between 10 and 30 peer-reviewed papers	Male	Yes			No		Yes		50	5	80	15	0	100	0	5	60	10	10	5	5	5	0	80	20	0	0	0	0	important	essential	important		essential	important	important		important	important	important		irrelevant
R_1roHyVkepmsnybG	PostDoc / Non-tenure-track position			Yes		Other	...fewer than 10 peer-reviewed papers	Male	No	South Korea	Yes	Yes		Yes		41	0	100	0	10	80	10	20	40	0	30	10	0	0	0	40	10	30	10	10	0	essential	essential	essential		important	important	important		important	important	important		important
R_2zYIzyuSkWpGgiU	PostDoc / Non-tenure-track position			Yes		Medicine / Medicine and Health Sciences / Medicine and Life Sciences / Medicine and Pharmacy (or equivalent)	...between 10 and 30 peer-reviewed papers	Male	No	Portugal	Yes	No		Yes		50	0	60	40	0	80	20	24	14	24	7	10	3	18	10	23	20	15	11	11	10	essential	important	important		essential	irrelevant	important		important	irrelevant	irrelevant		irrelevant
R_00p6Bbrh2h2Sn2V	Tenured researcher / Full professor			Yes		Medicine / Medicine and Health Sciences / Medicine and Life Sciences / Medicine and Pharmacy (or equivalent)	...between 90 and 120 peer-reviewed papers	Female	Yes			Yes		Yes		50	5	80	15	5	83	12	10	0	8	5	25	25	27	20	0	15	15	20	10	20	essential	important	important		essential	important	important		irrelevant	important	important		important
R_V4rOt05YI3SE6v7	PhD Student			Yes		Medicine / Medicine and Health Sciences / Medicine and Life Sciences / Medicine and Pharmacy (or equivalent)	...fewer than 10 peer-reviewed papers	Female	Yes			No		No	less than 25% research employment	30	18	82	0	30	70	0	7	23	10	49	3	3	5	10	50	15	10	5	8	2	essential	important	important		essential	important	irrelevant		important	important	important		essential
R_2aDJgZFZ3sV6kZO	I was a researcher in the past, but moved to another career		3 years	Yes		Other	...between 10 and 30 peer-reviewed papers	Male	Yes			No		Yes		48	5	80	15	0	90	10	10	60	10	5	5	0	10	0	80	10	5	0	0	5	important	important	irrelevant		essential	important	irrelevant		irrelevant	irrelevant	irrelevant		irrelevant
R_21yP1zOTEc13Cey	Tenure-track researcher / Professor			Yes		Other	...between 10 and 30 peer-reviewed papers	Male	No	Brazil	Yes	No		Yes		60	44	19	37	43	48	9	24	5	5	6	23	23	14	9	23	22	22	7	7	10	essential	important	important		important	irrelevant	irrelevant	It is not sure if you are asking how important this is to me, to my academic community or to society	irrelevant	important	important		irrelevant
R_25eKYGntLprTcJP	PostDoc / Non-tenure-track position			Yes		Other	...between 10 and 30 peer-reviewed papers	Male	No	Portugal	Yes	No		Yes		46	10	75	15	25	60	15	50	0	5	20	5	5	15	50	10	10	10	5	5	10	essential	important	important		essential	important	important		irrelevant	important	important		important
R_u1z0SszixW3KHgl	PostDoc / Non-tenure-track position			Yes		Other	...between 10 and 30 peer-reviewed papers	Female	Yes			No		Yes		41	10	60	30	10	81	9	20	36	10	9	5	10	10	10	40	10	19	5	11	5	important	important	important		important	important	irrelevant		irrelevant	irrelevant	irrelevant		irrelevant
R_xinROnHx1puZW7L	PostDoc / Non-tenure-track position			No	Belgium	Other	...fewer than 10 peer-reviewed papers	Female	No	Spain	No	Yes		No	50-75% research employment	40	19	39	42	18	60	22	0	17	19	34	9	9	12	0	37	26	26	11	0	0	essential	irrelevant	important		essential	irrelevant	irrelevant		irrelevant	irrelevant	irrelevant		essential
R_qXEy3xCChke6suZ	PostDoc / Non-tenure-track position			No	Belgium	Medicine / Medicine and Health Sciences / Medicine and Life Sciences / Medicine and Pharmacy (or equivalent)	...between 10 and 30 peer-reviewed papers	Male	Yes			No		No	less than 25% research employment	50	6	14	80	20	40	40	8	12	15	15	5	5	40	5	10	20	25	10	5	25	essential	essential	important	Publishing papers is mostly a result (in my setting) of having readily access to many patients + a good research network (ie access to eager PhD students). It is more a societal consequence in that sense than that it is a good metric of the actual research capabilities of that specific person (unless that person was the PI, the lead, lab head or promotor). Even then, I wrote about 15 papers. Most…	important	important	essential	This is probably more an ego-trip than anything else. It is fun to aim for the sky.	irrelevant	irrelevant	irrelevant		important
R_2E6l6tWKW5jyHYI	Other (specify)	Scientific researcher		Yes		Medicine / Medicine and Health Sciences / Medicine and Life Sciences / Medicine and Pharmacy (or equivalent)	...fewer than 10 peer-reviewed papers	Female	No	Iraq	No	No		Yes		45	10	40	50	30	50	20	5	60	5	10	0	0	20	10	20	15	20	10	15	10	essential	essential	essential		essential	important	important		irrelevant	important	irrelevant		essential
R_1eQdHzkaE99Wvxt	PhD Student			Yes		Other	...fewer than 10 peer-reviewed papers	Female	Yes			No		Yes		40	0	81	19	20	60	20	0	41	15	10	20	0	14	10	20	15	30	20	0	5	essential	important	important		essential	important	irrelevant		important	irrelevant	irrelevant		important
R_1DJgO2CKDma1bjj	PostDoc / Non-tenure-track position			Yes		Medicine / Medicine and Health Sciences / Medicine and Life Sciences / Medicine and Pharmacy (or equivalent)	...between 10 and 30 peer-reviewed papers	Female	Yes			No		Yes		40	5	55	40	10	50	40	10	35	10	2	3	30	10	20	35	10	5	5	25	0	essential	essential	important		essential	irrelevant	important		important	important	important		irrelevant
R_SNtsYcjm3awROw1	PhD Student			Yes		Other	...fewer than 10 peer-reviewed papers	Female	Yes			No		Yes		38	0	85	15	15	80	5	5	30	45	10	0	0	10	15	40	35	10	0	0	0	important	irrelevant	irrelevant		irrelevant	irrelevant	irrelevant		important	important	irrelevant		important
R_2U2QxIzrxyv2EJn	PostDoc / Non-tenure-track position			Yes		Medicine / Medicine and Health Sciences / Medicine and Life Sciences / Medicine and Pharmacy (or equivalent)	...fewer than 10 peer-reviewed papers	Female	Yes			No		Yes		41	0	60	40	40	30	30	10	10	20	10	20	20	10	20	10	20	15	15	15	5	essential	important	irrelevant		essential	important	important		important	important	important		essential
R_1Ov0UEYr6W3fynN	PostDoc / Non-tenure-track position			Yes		Other	...between 10 and 30 peer-reviewed papers	Female	Yes			No		No	over 75% but less than 100% research employment	54	32	18	50	13	62	25	17	11	14	10	3	18	27	21	21	21	22	6	7	2	irrelevant	important	important		irrelevant	important	irrelevant		irrelevant	irrelevant	irrelevant		irrelevant
R_3Lgh3XgiCwzMuvT	Tenure-track researcher / Professor			Yes		Medicine / Medicine and Health Sciences / Medicine and Life Sciences / Medicine and Pharmacy (or equivalent)	...between 10 and 30 peer-reviewed papers	Female	Yes			Yes		No	25-50% research employment	50	15	20	65	18	40	42	19	7	4	5	5	17	43	20	18	18	18	4	4	18	important	essential	irrelevant		essential	irrelevant	irrelevant		irrelevant	irrelevant	irrelevant		important
R_2AMhtICnG204aWF	PhD Student			Yes		Medicine / Medicine and Health Sciences / Medicine and Life Sciences / Medicine and Pharmacy (or equivalent)	...fewer than 10 peer-reviewed papers	Male	Yes			No		Yes		48	10	85	5	10	90	0	15	20	10	40	0	10	5	5	30	10	30	10	15	0	essential	important	important		essential	important	important		irrelevant	important	important		important
R_1d6NUX0IJA53XQK	PhD Student			Yes		Medicine / Medicine and Health Sciences / Medicine and Life Sciences / Medicine and Pharmacy (or equivalent)	...fewer than 10 peer-reviewed papers	Female	Yes			No		No	25-50% research employment	51	51	40	9	82	18	0	20	9	9	11	4	0	47	30	13	16	4	7	3	27	important	important	important		important	irrelevant	irrelevant		irrelevant	irrelevant	irrelevant		irrelevant
R_WuILxnJHrwYL3Al	PhD Student			Yes		Medicine / Medicine and Health Sciences / Medicine and Life Sciences / Medicine and Pharmacy (or equivalent)	...fewer than 10 peer-reviewed papers	Female	Yes			No		Yes		50	4	90	6	5	75	20	10	50	15	15	5	4	1	5	40	20	20	5	5	5	important	essential	important		important	important	important		irrelevant	irrelevant	irrelevant		important
R_1H7VOqn9icQAHoQ	PhD Student			Yes		Other	...fewer than 10 peer-reviewed papers	Male	No	Prefer not to say	No	No		Yes		50	5	48	47	6	55	39	5	25	10	25	0	20	15	5	35	25	10	5	5	15	important	important	important		important	irrelevant	irrelevant		irrelevant	irrelevant	irrelevant	N/A	important
R_2VJWuwZOm1lgg49	Other (specify)	Payroll		No	Belgium	Other	...fewer than 10 peer-reviewed papers	Female	No	Greece	No	No		Yes		45	0	80	20	0	80	20	0	80	0	10	0	0	10	0	40	40	10	0	0	10	essential	essential	important		essential	essential	important		irrelevant	irrelevant	irrelevant		irrelevant
R_3r0BODHBGeCE7Kr	PhD Student			Yes		Other	...fewer than 10 peer-reviewed papers	Female	Yes			Yes		Yes		38	15	60	25	20	70	10	10	25	5	25	10	0	25	20	20	10	20	10	5	15	essential	important	irrelevant		important	important	irrelevant		important	important	irrelevant		irrelevant
R_QbRfHxGAGe5YOCR	PostDoc / Non-tenure-track position			No	Nederland	Other	...fewer than 10 peer-reviewed papers	Female	No	Belgium	Yes	No		No	50-75% research employment	40	17	72	11	25	70	5	0	35	20	20	5	16	4	6	25	20	21	4	17	7	essential	essential	essential		essential	essential	essential		important	important	irrelevant	Don t know what you mean	unfavorable
R_1JOy4KuklHHgkpb	PostDoc / Non-tenure-track position			Yes		Other	...between 30 and 60 peer-reviewed papers	Male	No	Italy	Yes	No		Yes		70	0	40	60	25	65	10	0	20	20	20	5	0	35	10	30	30	10	5	10	5	essential	important	essential		essential	essential	essential		essential	irrelevant	important		important
R_2dhbW42vTnkJsNR	PhD Student			Yes		Other	...fewer than 10 peer-reviewed papers	Male	Yes			No		Yes		50	10	50	40	0	75	25	9	40	15	10	0	0	26	5	60	20	5	0	0	10	important	important	essential		irrelevant	irrelevant	important		irrelevant	important	irrelevant		irrelevant
R_24P0c6bE6WJZz6M	Other (specify)	Researcher		Yes		Other	...between 10 and 30 peer-reviewed papers	Male	No	Spain	Yes	No		Yes		36	0	80	20	10	80	10	0	45	20	10	5	0	20	30	40	5	10	5	0	10	essential	important	important		important	irrelevant	important		important	irrelevant	important		important
R_1dsHy0rwDIhIth7	PhD Student			Yes		Other	...fewer than 10 peer-reviewed papers	Female	Yes			No		Yes		42	5	60	35	10	70	20	5	30	5	8	2	0	50	10	45	10	10	5	5	15	essential	important	important		essential	important	important		irrelevant	important	important		essential
R_2wRg4Z3drzKlD4M	PhD Student			Yes		Other	...fewer than 10 peer-reviewed papers	Male	No	Italy	No	No		Yes		50	2	78	20	0	80	20	10	50	10	10	0	0	20	10	60	10	0	0	0	20	important	important	irrelevant		important	irrelevant	irrelevant		irrelevant	important	irrelevant		important
R_0p08DvCxoiy9w3f	Tenure-track researcher / Professor			Yes		Other	...between 10 and 30 peer-reviewed papers	Female	No	France	Yes	No		Yes		0	0	60	40	24	60	16	15	40	8	10	2	0	25	19	42	15	10	4	0	10	important	important	essential		essential	important	essential		irrelevant	irrelevant	irrelevant		important
R_39KoahbIDclRCAF	I was a researcher in the past, but moved to another career		2 years	Yes		Other	...between 10 and 30 peer-reviewed papers	Male	No	India	No	No		Yes		51	0	70	30	0	100	0	0	23	4	2	0	13	58	8	34	22	5	0	6	25	essential	important	important		irrelevant	irrelevant	important		important	important	important		irrelevant
R_3JlqqhiJo816JpB	Tenured researcher / Full professor			No	Italy	Other	...between 180 and 210 peer-reviewed papers	Male	Yes			No		Yes		8	30	55	15	25	75	0	10	10	10	20	10	5	35	0	20	20	20	15	10	15	essential	important	important		important	irrelevant	important		irrelevant	irrelevant	irrelevant		important
R_2VJVI5wKaPpH6RH	PhD Student			Yes		Medicine / Medicine and Health Sciences / Medicine and Life Sciences / Medicine and Pharmacy (or equivalent)	...fewer than 10 peer-reviewed papers	Male	No	Italy	Yes	No		Yes		55	0	100	0	0	81	19	0	73	19	0	0	0	8	0	89	9	0	0	0	2	important	important	important		important	important	important		irrelevant	irrelevant	irrelevant		important
R_2D5H1VlssAJgQD4	PostDoc / Non-tenure-track position			Yes		Medicine / Medicine and Health Sciences / Medicine and Life Sciences / Medicine and Pharmacy (or equivalent)	...between 10 and 30 peer-reviewed papers	Male	No	Netherlands	No	No		No	less than 25% research employment	66	1	5	94	10	20	70	5	20	20	5	15	5	30	25	20	20	15	5	5	10	essential	essential	irrelevant		essential	important	irrelevant	remark 18+17 : Unfortunately is publishing in high impact factors and becoming highly cited inevitable for advancing in academics. But in my opinion it isn't always better for science. It pressurises working environment and science a lot and time for many ideas to mature or to transform in something new (not directly profitable/usable) dwindles	important	important	irrelevant		essential
R_26lujiAFwXiQgY0	PhD Student			Yes		Medicine / Medicine and Health Sciences / Medicine and Life Sciences / Medicine and Pharmacy (or equivalent)	...between 10 and 30 peer-reviewed papers	Female	Yes			No		No	25-50% research employment	65	10	30	60	20	50	30	4	6	15	10	5	10	50	0	10	20	25	5	20	20	essential	important	important		essential	important	important		important	important	important		essential
R_1eERbdvP4VjWHK2	PhD Student			Yes		Medicine / Medicine and Health Sciences / Medicine and Life Sciences / Medicine and Pharmacy (or equivalent)	...fewer than 10 peer-reviewed papers	Female	Yes			No		Yes		60	5	80	15	5	85	10	5	15	15	5	5	15	40	5	50	10	15	5	5	10	essential	essential	essential		essential	important	important		important	important	important		important
R_2dsGdNUEOoXvNJz	PhD Student			Yes		Medicine / Medicine and Health Sciences / Medicine and Life Sciences / Medicine and Pharmacy (or equivalent)	...fewer than 10 peer-reviewed papers	Male	Yes			No		Yes		60	15	45	40	20	60	20	10	40	10	15	5	15	5	15	40	10	20	5	5	5	essential	important	important		essential	important	important		irrelevant	important	important		essential
R_qOSjmQ9lzMULlEl	PhD Student			No	Belgium	Medicine / Medicine and Health Sciences / Medicine and Life Sciences / Medicine and Pharmacy (or equivalent)	...fewer than 10 peer-reviewed papers	Female	Yes			No		Yes		40	0	85	15	10	80	10	10	30	10	20	5	10	15	10	25	25	25	5	5	5	essential	essential	essential		essential	irrelevant	important		irrelevant	essential	irrelevant		essential
R_1DnZmtTJ1S3ne0Y	PhD Student			Yes		Other	...fewer than 10 peer-reviewed papers	Female	Yes			Yes		Yes		45	45	50	5	20	70	10	16	29	10	10	5	0	30	20	30	20	30	0	0	0	important	important	important		important	important	important		irrelevant	important	irrelevant		irrelevant
R_3ReZim8sKpe7LXF	Tenured researcher / Full professor			Yes		Medicine / Medicine and Health Sciences / Medicine and Life Sciences / Medicine and Pharmacy (or equivalent)	...between 120 and 150 peer-reviewed papers	Male	Yes			Yes		No	less than 25% research employment	60	15	10	75	40	40	20	2	0	2	5	5	5	81	20	0	15	8	7	0	50	essential	important	important		essential	important	important		important	essential	essential		essential
R_38isDiZkCIACGjf	PhD Student			Yes		Medicine / Medicine and Health Sciences / Medicine and Life Sciences / Medicine and Pharmacy (or equivalent)	...fewer than 10 peer-reviewed papers	Male	Yes			No		Yes		57	25	75	0	5	60	35	30	50	5	2	1	1	11	10	50	15	23	0	0	2	essential	essential	unfavorable		important	essential	detrimental		important	important	irrelevant		important
R_2qCMRMFFLvRxV59	Tenured researcher / Full professor			Yes		Other	...between 30 and 60 peer-reviewed papers	Male	No	Prefer not to say	Yes	No		Yes		50	30	40	30	20	60	20	10	15	15	15	10	25	10	30	30	8	16	5	5	6	important	essential	essential		essential	irrelevant	essential		irrelevant	irrelevant	irrelevant		important
R_w749zcwXcGF81wd	PostDoc / Non-tenure-track position			No	Germany	Medicine / Medicine and Health Sciences / Medicine and Life Sciences / Medicine and Pharmacy (or equivalent)	...between 10 and 30 peer-reviewed papers	Male	No	Belgium	Yes	No		Yes		45	0	50	50	20	60	20	30	15	5	10	10	10	20	25	25	10	10	10	10	10	essential	important	important		important	important	important		irrelevant	important	irrelevant		irrelevant
R_1nToIVkXZiMGEl6	PostDoc / Non-tenure-track position			Yes		Medicine / Medicine and Health Sciences / Medicine and Life Sciences / Medicine and Pharmacy (or equivalent)	...between 10 and 30 peer-reviewed papers	Male	Yes			Not sure (explain)		No	50-75% research employment	50	17	39	44	20	75	5	20	10	20	5	5	20	20	20	30	10	20	5	10	5	essential	important	irrelevant		essential	irrelevant	irrelevant		important	detrimental	detrimental		essential
R_3j1AaKqStVCFm5C	PostDoc / Non-tenure-track position			Yes		Other	...between 10 and 30 peer-reviewed papers	Female	No	Brazil	Yes	No		Yes		50	0	61	39	15	80	5	14	57	5	6	2	2	14	10	70	5	5	5	5	0	essential	important	important		important	important	important		irrelevant	important	unfavorable		important
R_3EarR5JPAKZSvFL	Tenure-track researcher / Professor			Yes		Other	...between 10 and 30 peer-reviewed papers	Male	No	Italy	Yes	No		Yes		46	0	50	50	0	100	0	10	25	20	5	5	0	35	15	30	20	10	5	10	10	irrelevant	important	important		irrelevant	irrelevant	important		irrelevant	irrelevant	irrelevant		irrelevant
R_1QGFivXrdAd5r4c	PhD Student			Yes		Medicine / Medicine and Health Sciences / Medicine and Life Sciences / Medicine and Pharmacy (or equivalent)	...fewer than 10 peer-reviewed papers	Female	Yes			No		No	less than 25% research employment	70	18	18	64	20	60	20	19	20	9	7	3	0	42	10	20	10	25	5	20	10	essential	important	irrelevant		important	important	irrelevant		essential	essential	important		irrelevant
R_cxaWyizBprHHz8J	PhD Student			Yes		Medicine / Medicine and Health Sciences / Medicine and Life Sciences / Medicine and Pharmacy (or equivalent)	...fewer than 10 peer-reviewed papers	Female	Yes			No		Yes		42	0	80	20	0	100	0	0	46	20	0	0	26	8	0	70	15	8	0	0	7	important	essential	important		important	irrelevant	irrelevant		important	important	important		important
R_XRDxud8IQNT2mZ3	PostDoc / Non-tenure-track position			Yes		Other	...between 120 and 150 peer-reviewed papers	Male	Yes			Yes		Yes		51	31	42	27	38	43	19	18	3	25	2	23	11	18	19	20	9	33	5	5	9	important	essential	important		important	important	important		irrelevant	irrelevant	irrelevant		irrelevant
R_9ZAjR5d1WRglfa1	PhD Student			Yes		Other	...fewer than 10 peer-reviewed papers	Female	No	Netherlands	Yes	No		Yes		40	0	60	40	0	80	20	0	40	10	20	0	0	30	10	30	30	10	0	0	20	important	essential	important		important	important	important		irrelevant	important	irrelevant		irrelevant
R_qOTFi2mKCUzrt8B	Tenured researcher / Full professor			No	Tanzania	Other	...between 10 and 30 peer-reviewed papers	Female	Yes			No		No	50-75% research employment	50	0	56	44	0	60	40	0	33	23	18	13	7	6	0	30	15	19	16	14	6	essential	essential	essential		important	important	important		important	important	important		irrelevant
R_2P1guHgTkLm2kiD	PostDoc / Non-tenure-track position			Yes		Medicine / Medicine and Health Sciences / Medicine and Life Sciences / Medicine and Pharmacy (or equivalent)	...between 10 and 30 peer-reviewed papers	Male	No	Spain	Yes	No		Yes		50	25	75	0	0	100	0	29	29	4	16	16	6	0	0	0	37	38	25	0	0	essential	essential	important		essential	important	important		important	irrelevant	irrelevant		essential
R_1i3ZqNY0Ctf5zhe	PostDoc / Non-tenure-track position			Yes		Other	...fewer than 10 peer-reviewed papers	Female	Yes			No		Yes		50	55	29	16	16	68	16	28	11	6	9	9	10	27	14	29	3	30	5	5	14	important	important	essential		irrelevant	important	essential		irrelevant	irrelevant	irrelevant		important
R_POjdMrSkzhMmQeZ	Tenured researcher / Full professor			No	Ecuador	Other	...between 10 and 30 peer-reviewed papers	Male	Yes			Yes		No	less than 25% research employment	50	25	5	70	25	65	10	5	0	10	2	2	2	79	40	0	10	10	5	25	10	important	essential	important		important	important	important		important	irrelevant	important		irrelevant
R_1ineReD0SOsxZk7	PhD Student			Yes		Other	...fewer than 10 peer-reviewed papers	Female	Yes			No		Yes		47	30	55	15	20	70	10	25	40	10	10	5	5	5	10	40	20	20	5	0	5	important	essential	essential		important	irrelevant	important		irrelevant	essential	irrelevant		irrelevant
R_qOC87Co7ZjIrB6h	PhD Student			Yes		Other	...between 10 and 30 peer-reviewed papers	Female	Yes			No		No	50-75% research employment	43	0	50	50	33	34	33	0	5	35	20	10	0	30	10	25	40	10	10	0	5	important	important	unfavorable	I think publishing and sharing my work is important, but not in the current system.	important	detrimental	detrimental		irrelevant	important	important		important
R_voFccAUFtm7xFdL	I was a researcher in the past, but moved to another career		9 years or more	No	Belgique	Medicine / Medicine and Health Sciences / Medicine and Life Sciences / Medicine and Pharmacy (or equivalent)	...fewer than 10 peer-reviewed papers	Male	No	France	Yes	No		No	less than 25% research employment	40	0	19	81	19	40	41	0	8	10	8	0	24	50	9	21	18	21	4	8	19	important	important	irrelevant		important	important	important		important	important	important		irrelevant
R_3DoazW6zSZMVk6t	Tenure-track researcher / Professor			No	Uk	Medicine / Medicine and Health Sciences / Medicine and Life Sciences / Medicine and Pharmacy (or equivalent)	...between 90 and 120 peer-reviewed papers	Male	No	Belgium	Yes	No		No	25-50% research employment	40	0	100	0	18	41	41	3	35	9	44	9	0	0	6	29	9	32	0	4	20	irrelevant	irrelevant	irrelevant		irrelevant	irrelevant	irrelevant	The Lancet shareholders are insurance banks investing in health	irrelevant	important	irrelevant		irrelevant
R_3EfKKoFytXGrw9H	Other (specify)	emeritus reseaercher		Yes		Medicine / Medicine and Health Sciences / Medicine and Life Sciences / Medicine and Pharmacy (or equivalent)	...between 180 and 210 peer-reviewed papers	Male	Yes			Yes		No	less than 25% research employment	14	23	69	8	28	61	11	40	0	31	0	22	0	7	40	0	27	7	13	0	13	important	important	important		important	irrelevant	irrelevant		important	important	important		important
R_1j7mFrx8mbtNL6H	PostDoc / Non-tenure-track position			Yes		Medicine / Medicine and Health Sciences / Medicine and Life Sciences / Medicine and Pharmacy (or equivalent)	...between 10 and 30 peer-reviewed papers	Female	Yes			No		No	50-75% research employment	38	10	40	50	0	80	20	20	5	1	20	10	30	14	5	40	20	20	0	10	5	essential	important	important		important	irrelevant	important		irrelevant	important	irrelevant		important
R_3jYUqEUI87IRy1E	I was a researcher in the past, but moved to another career		7 years	Yes		Other	...fewer than 10 peer-reviewed papers	Female	Yes			No		Yes		46	40	50	10	30	60	10	5	30	10	20	3	0	32	5	37	15	15	2	0	26	essential	essential	important		important	important	important		irrelevant	important	irrelevant		irrelevant
R_28LML6qtMYjj2FR	PhD Student			Yes		Medicine / Medicine and Health Sciences / Medicine and Life Sciences / Medicine and Pharmacy (or equivalent)	...between 10 and 30 peer-reviewed papers	Male	No	Philippines	Yes	No		Yes		45	0	99	1	20	70	10	0	70	9	10	2	0	9	10	60	10	15	4	0	1	essential	essential	essential		important	irrelevant	irrelevant		irrelevant	important	irrelevant		important
R_4Jv95hBwQPKO0il	PostDoc / Non-tenure-track position			Yes		Other	...between 60 and 90 peer-reviewed papers	Female	Yes			Yes		No	25-50% research employment	50	48	33	19	40	48	12	44	15	21	7	5	8	0	25	20	25	25	0	5	0	essential	important	important	in advancing science: can help rather than being important except in a few cases indeed	important	irrelevant	important		important	important	important		irrelevant
R_3gNOYP8m4cg0Naj	PhD Student			Yes		Other	...fewer than 10 peer-reviewed papers	Female	No	Viet Nam	Yes	No		Yes		60	0	90	10	15	70	15	0	30	0	40	0	10	20	0	30	5	35	10	10	10	essential	essential	important		important	important	essential		important	important	essential		important
R_3j7jw1j5nKp1Kbf	PhD Student			Yes		Other	...fewer than 10 peer-reviewed papers	Female	Yes			No		Yes		40	5	85	10	0	100	0	6	55	15	10	4	0	10	5	70	10	10	0	0	5	essential	important	unfavorable		essential	important	unfavorable		essential	irrelevant	unfavorable		essential
R_12zCl3i4LQtOdGc	Tenured researcher / Full professor			Yes		Medicine / Medicine and Health Sciences / Medicine and Life Sciences / Medicine and Pharmacy (or equivalent)	...between 10 and 30 peer-reviewed papers	Male	Yes			Yes		Yes		42	10	75	15	19	81	0	28	29	19	8	2	7	7	12	34	35	9	1	9	0	important	essential	important		essential	irrelevant	important		important	important	important		important
R_1zVEwOkR74u1UAN	PostDoc / Non-tenure-track position			Yes		Medicine / Medicine and Health Sciences / Medicine and Life Sciences / Medicine and Pharmacy (or equivalent)	...between 30 and 60 peer-reviewed papers	Male	No	Japan	No	No		Yes		50	14	75	11	19	81	0	14	58	11	11	6	0	0	9	56	10	10	7	8	0	essential	important	important		important	important	important		irrelevant	irrelevant	irrelevant		important
R_10BMo2syxpDDjuB	PostDoc / Non-tenure-track position			Yes		Medicine / Medicine and Health Sciences / Medicine and Life Sciences / Medicine and Pharmacy (or equivalent)	...fewer than 10 peer-reviewed papers	Male	Yes			Yes		Yes		40	10	50	40	20	40	40	5	30	20	30	5	5	5	20	40	15	15	10	0	0	important	essential	irrelevant	Please do not analyse these Likert scales as continuous data.	important	important	detrimental		important	essential	irrelevant		irrelevant
R_2eRp1W4KLD8iv97	Tenure-track researcher / Professor			Yes		Medicine / Medicine and Health Sciences / Medicine and Life Sciences / Medicine and Pharmacy (or equivalent)	...between 30 and 60 peer-reviewed papers	Female	No	Prefer not to say	No	Yes		Yes		63	19	61	20	11	82	7	9	21	8	18	5	29	10	10	35	10	25	5	10	5	essential	essential	important		essential	important	irrelevant		important	important	important		important
R_2VmZGFpkd3zdXKI	Tenured researcher / Full professor			Yes		Medicine / Medicine and Health Sciences / Medicine and Life Sciences / Medicine and Pharmacy (or equivalent)	...between 60 and 90 peer-reviewed papers	Prefer not to answer	Yes			Yes		Yes		60	16	5	79	10	85	5	3	1	0	7	25	10	54	5	55	15	10	5	10	0	important	important	important		essential	unfavorable	unfavorable		irrelevant	important	irrelevant		important
R_steU1c8NnEqav1n	PostDoc / Non-tenure-track position			Yes		Other	...between 60 and 90 peer-reviewed papers	Female	No	Italy	No	No		Yes		50	25	50	25	41	39	20	5	20	10	20	25	0	20	10	30	15	20	15	0	10	essential	important	essential		essential	important	important	We end up preventing smaller or local journals to develop, because we are collectively afraid of low impact factor	important	irrelevant	important	It helps building your network and "reputation"	important
R_b7tmdlTdzeIUONX	Tenured researcher / Full professor			Yes		Medicine / Medicine and Health Sciences / Medicine and Life Sciences / Medicine and Pharmacy (or equivalent)	...over 210 peer-reviewed papers	Prefer not to answer	No	Prefer not to say	Yes	Yes		No	25-50% research employment	60	15	40	45	0	50	50	10	5	10	10	5	5	55	5	10	10	5	10	10	50	essential	essential	important		essential	essential	important		important	essential	important		irrelevant
R_6DWCVcgqAZPUAJr	PostDoc / Non-tenure-track position			Yes		Other	...between 60 and 90 peer-reviewed papers	Female	Yes			Yes		Yes		48	30	30	40	30	50	20	20	10	20	10	10	5	25	10	30	20	15	10	10	5	essential	important	important	It depends on what is in the paper. When we really have something to say, we should say it. On the other hand, publishing for the sake of publishing is very detrimental for science as well as to my personal satisfaction.	important	unfavorable	important	I really believe that it should be irrelevant, but if I am honest, I admit that it is somewhat important to my personal satisfaction. I am proud if I am able to publish a paper (for which I have really done my best) in a good quality journal.	important	important	important	It all depends on what the editorial is about.	essential
R_DUXfi7iO9Fe49Tb	PostDoc / Non-tenure-track position			Yes		Medicine / Medicine and Health Sciences / Medicine and Life Sciences / Medicine and Pharmacy (or equivalent)	...between 10 and 30 peer-reviewed papers	Male	No	Germany	No	No		Yes		45	5	81	14	10	90	0	5	11	20	20	6	16	22	5	27	24	24	10	5	5	essential	important	irrelevant		important	important	irrelevant		important	important	important		important
R_20Nas1GC6CjcsqR	Tenure-track researcher / Professor			Yes		Other	...between 30 and 60 peer-reviewed papers	Male	Yes			Yes		Yes		50	0	100	0	19	61	20	25	0	8	25	8	25	9	20	0	30	20	20	10	0	essential	irrelevant	important		essential	irrelevant	important		essential	important	important		essential
R_8dBmcMXHDUOkxtn	PhD Student			Yes		Medicine / Medicine and Health Sciences / Medicine and Life Sciences / Medicine and Pharmacy (or equivalent)	...between 10 and 30 peer-reviewed papers	Female	Yes			No		Yes		50	30	50	20	20	70	10	20	20	5	5	15	20	15	10	25	15	15	5	25	5	important	important	important		important	irrelevant	important		irrelevant	irrelevant	irrelevant		irrelevant
R_3JFvGGflvpradp1	Other (specify)	Professor emeritus		Yes		Other	...between 120 and 150 peer-reviewed papers	Male	No	Belgium	Yes	Yes		Yes		51	40	40	20	40	55	5	30	14	13	15	13	8	7	27	27	15	15	6	6	4	essential	important	important		essential	important	important		important	important	important		important
R_pQnoz17GHdYzARP	PhD Student			Yes		Other	...fewer than 10 peer-reviewed papers	Male	Yes			No		Yes		50	10	80	10	20	70	10	10	55	10	10	2	5	8	15	50	10	8	3	6	8	essential	important	important		important	important	important		irrelevant	irrelevant	irrelevant		important
R_2RQydDT5FY9E102	PhD Student			Yes		Medicine / Medicine and Health Sciences / Medicine and Life Sciences / Medicine and Pharmacy (or equivalent)	...fewer than 10 peer-reviewed papers	Male	Yes			No		Yes		57	4	59	37	26	58	16	15	15	20	25	5	0	20	11	21	21	20	22	0	5	essential	essential	essential		essential	important	important		irrelevant	important	irrelevant		essential
[truncated: 60 more columns]
